# Supplementary material for: Azolium Control of the Osmium-Promoted Aromatic C–H Bond Activation in 1,3-Disubstituted Substrates
Source: Organometallics. 2021 Nov 18;40(23):3979–91. doi: 10.1021/acs.organomet.1c00565 (PMC8672810; doi:10.1021/acs.organomet.1c00565)
Supplement: Supplementary file 2 — om1c00565_si_002.xyz [file om1c00565_si_002.xyz]

103
 Complex 2 (THF)
 H                  1.44475800    1.10821400   -1.73653100
 H                  2.75858800    1.20028100   -0.74847100
 H                  2.65416000    0.43688300    0.81650700
 P                  0.88486100    2.61967900    0.69184700
 P                  2.34846500   -1.50304300   -1.17696700
 N                  0.43526100   -0.68077000    1.34921700
 N                 -4.86996400    0.19207000   -1.37122700
 N                 -6.97661500    0.38295800   -0.86825900
 C                 -0.61957100    0.24126800   -0.88303000
 C                 -1.27075200    0.87444900   -1.97374100
 H                 -0.67831600    1.46158400   -2.66771200
 C                 -2.64503400    0.83823200   -2.16551100
 H                 -3.10846100    1.37411800   -2.98894100
 C                 -3.44081800    0.14995300   -1.24104800
 C                 -2.86630500   -0.53699400   -0.18031900
 H                 -3.51167700   -1.03539200    0.53232100
 C                 -1.46909000   -0.53092200   -0.02368300
 C                 -5.73656600    0.41402900   -0.37122200
 H                 -5.47052200    0.59927000    0.65680500
 C                 -5.58748300    0.02410700   -2.54585200
 H                 -5.09513600   -0.18139300   -3.48243000
 C                 -6.90675000    0.14458500   -2.22774300
 H                 -7.79323700    0.07599700   -2.83794200
 C                 -8.20932200    0.57759100   -0.10245700
 H                 -7.94974800    0.79486200    0.93306800
 H                 -8.81097800   -0.33170100   -0.15012400
 H                 -8.76627400    1.41457900   -0.52645100
 C                 -0.79216800   -1.18619000    1.09940000
 C                 -1.29578800   -2.28792300    1.87904900
 C                 -2.38453200   -3.11100100    1.47717100
 H                 -2.84923800   -2.95856800    0.51247400
 C                 -2.81650700   -4.15358100    2.27027400
 H                 -3.63731700   -4.77947400    1.93339000
 C                 -2.18635000   -4.43049800    3.50477300
 H                 -2.54657500   -5.24597000    4.12464300
 C                 -1.08921500   -3.69463300    3.89484600
 H                 -0.56088200   -3.92864900    4.81465600
 C                 -0.60322400   -2.63947500    3.08190100
 C                  0.59571400   -1.94559400    3.38853200
 H                  1.14252500   -2.17004400    4.29848400
 C                  1.09614200   -1.04229700    2.49360000
 H                  2.04634900   -0.55363900    2.64861600
 C                 -0.51238200    2.56397200    1.98628800
 H                 -0.40032500    1.54994400    2.38497500
 C                 -0.43541000    3.54195400    3.17123800
 H                 -0.50584700    4.58587600    2.85313300
 H                  0.47521300    3.43255000    3.76293800
 H                 -1.28128600    3.35059700    3.84347300
 C                 -1.90549500    2.65847900    1.34019800
 H                 -2.66389100    2.31965500    2.05642500
 H                 -1.99976400    2.04676700    0.44357900
 H                 -2.14719600    3.69265600    1.07357000
 C                  2.30162400    3.40329500    1.65111600
 H                  1.87951800    4.29725200    2.12229700
 C                  3.46917100    3.84156200    0.75715400
 H                  4.30294500    4.18123300    1.38373000
 H                  3.19927100    4.66793100    0.09602700
 H                  3.83116600    3.01184200    0.14160100
 C                  2.81839900    2.46490800    2.75555600
 H                  3.41790600    1.66088400    2.32130300
 H                  2.01911800    1.99813600    3.33817000
 H                  3.45368200    3.02833200    3.44929200
 C                  0.30802900    3.93841600   -0.53025900
 H                 -0.68851400    3.57153000   -0.80285200
 C                  0.15854700    5.34690200    0.06421100
 H                  1.12457900    5.75896100    0.37342800
 H                 -0.51024100    5.36951000    0.92697800
 H                 -0.25729800    6.02519300   -0.69086300
 C                  1.12366300    3.98649900   -1.83156000
 H                  0.62283300    4.65081700   -2.54655300
 H                  1.21520100    2.99943100   -2.28738300
 H                  2.13288800    4.37637900   -1.67509900
 C                  4.10332900   -1.85156100   -0.58213300
 H                  4.39326700   -2.79784300   -1.05046000
 C                  4.16320300   -2.03271800    0.94220200
 H                  5.15417900   -2.40304200    1.23073800
 H                  3.42052400   -2.74071200    1.32108100
 H                  3.99956500   -1.07737600    1.44729900
 C                  5.10458500   -0.77587800   -1.02376400
 H                  4.81806900    0.20796400   -0.63991500
 H                  5.19529500   -0.70623300   -2.11158400
 H                  6.09887000   -1.01501700   -0.62752700
 C                  2.59112900   -1.41287800   -3.04623000
 C                  3.30864300   -2.60285300   -3.69941700
 H                  4.24340800   -2.86939100   -3.19947600
 H                  2.66760700   -3.48943300   -3.71936300
 H                  3.55298500   -2.35615500   -4.73994400
 C                  1.31035400   -1.07141300   -3.82199700
 H                  1.57366900   -0.77985600   -4.84617600
 H                  0.76788500   -0.24481900   -3.36274900
 H                  0.63381300   -1.92706000   -3.89097800
 C                  1.46126700   -3.11789500   -0.74850200
 H                  1.20678900   -2.95732100    0.30500000
 C                  0.14438800   -3.27476500   -1.52568900
 H                  0.33221200   -3.63253500   -2.54273400
 H                 -0.41776500   -2.34225200   -1.59271100
 H                 -0.49087400   -4.01751600   -1.02912000
 C                  2.27481500   -4.41991300   -0.83123100
 H                  1.63865200   -5.25690100   -0.51720000
 H                  3.15006900   -4.41934800   -0.17796100
 H                  2.61211300   -4.63175900   -1.84901500
 Os                 1.39126100    0.48391300   -0.24859900
 H                  3.24374400   -0.53384400   -3.11822600
101
 Complex 3 (THF)
 H                  1.62231000    0.67087300   -1.39178300
 H                  0.25677300    0.00790100   -2.03091900
 P                 -0.39183500    2.36001400   -0.73709500
 P                  1.51339200   -2.02187500   -0.77309000
 N                 -1.58411900   -0.66389600   -0.48364200
 N                  1.98611600    0.55326900    2.14410500
 N                  3.96021600    1.37219600    1.84335100
 C                  2.10017400    0.72810300    0.73957500
 C                  3.36726800    1.24864100    0.59025700
 H                  3.90411800    1.53289000   -0.29979000
 C                  5.30109400    1.89221700    2.09156100
 H                  5.49728700    1.88759200    3.16364600
 H                  5.37060600    2.91402200    1.71239500
 H                  6.03620600    1.26440100    1.58312200
 C                  3.10539900    0.94365300    2.77516900
 H                  3.28659600    0.92892000    3.83734200
 C                  0.75451300    0.04835700    2.62735100
 C                  0.45931400   -0.26375600    3.94702400
 H                  1.17953400   -0.10652400    4.74459800
 C                 -0.79065400   -0.84155100    4.21592700
 H                 -1.03234800   -1.14137500    5.23047800
 C                 -1.72055400   -1.04879200    3.19777900
 H                 -2.65193600   -1.54238300    3.44456600
 C                 -1.42504100   -0.66752800    1.87073600
 C                 -0.13829500   -0.16778900    1.56537900
 C                 -2.27333600   -0.79317700    0.68174900
 C                 -3.69810600   -0.99858400    0.66081700
 C                 -4.53422800   -0.83416700    1.79909700
 H                 -4.11606300   -0.47951000    2.72989200
 C                 -5.89273600   -1.05802200    1.71959200
 H                 -6.51191900   -0.91130300    2.59921400
 C                 -6.48913000   -1.45628600    0.50192500
 H                 -7.55786500   -1.64316500    0.45930600
 C                 -5.71927800   -1.56620500   -0.63480700
 H                 -6.16922700   -1.82375900   -1.58923700
 C                 -4.32569000   -1.31185400   -0.58693100
 C                 -3.52502700   -1.30326500   -1.75705000
 H                 -3.96050900   -1.54009900   -2.72219300
 C                 -2.21364300   -0.93273200   -1.67220000
 H                 -1.59545000   -0.83847900   -2.55215700
 C                 -0.24185900    2.90014000   -2.53453500
 H                 -0.66560800    3.90919500   -2.56092100
 C                 -1.05926700    2.01677900   -3.48925100
 H                 -1.07505100    2.47450100   -4.48530700
 H                 -2.09619100    1.88192400   -3.16997400
 H                 -0.60737100    1.02576400   -3.58430100
 C                  1.21396400    2.98450800   -3.01430600
 H                  1.68008100    1.99521500   -3.02959800
 H                  1.83007500    3.63942100   -2.39175700
 H                  1.23862500    3.38204500   -4.03576600
 C                 -2.23558300    2.58591100   -0.40060800
 H                 -2.64965300    1.67433000   -0.84487800
 C                 -2.92612000    3.78501500   -1.07034500
 H                 -3.99721800    3.75101800   -0.83646000
 H                 -2.83375700    3.78487100   -2.15845300
 H                 -2.54222800    4.73786100   -0.69628100
 C                 -2.57389700    2.56825000    1.10008700
 H                 -2.41602200    3.55413100    1.54588300
 H                 -1.98289100    1.84593200    1.66304200
 H                 -3.63148900    2.31487200    1.23306300
 C                  0.58654300    3.69384700    0.16199500
 H                  1.60907700    3.40589400   -0.10985400
 C                  0.36084100    5.14596300   -0.28460600
 H                 -0.64333900    5.49422100   -0.02715500
 H                  0.50983600    5.29753500   -1.35622900
 H                  1.07337300    5.79615200    0.23798100
 C                  0.48261100    3.59476600    1.69352600
 H                  1.35802700    4.07010200    2.15119200
 H                  0.43114700    2.56603600    2.04805700
 H                 -0.40185000    4.11894400    2.06401000
 C                  2.61441600   -1.99943500   -2.30048200
 H                  3.03938300   -3.00698800   -2.35387700
 C                  3.77330200   -0.99958600   -2.17329500
 H                  4.46043900   -1.12710000   -3.01795700
 H                  4.34968100   -1.12673400   -1.25305800
 H                  3.40286600    0.02898800   -2.19518300
 C                  1.84090900   -1.74395900   -3.60202800
 H                  1.43406100   -0.72958400   -3.62496800
 H                  1.01343300   -2.44333500   -3.75091000
 H                  2.52101500   -1.85269900   -4.45508800
 C                  0.29166600   -3.39722700   -1.17383600
 H                 -0.33825100   -2.89605400   -1.91796000
 C                 -0.61111400   -3.76967800    0.01558300
 H                 -1.55887000   -4.17627500   -0.35528100
 H                 -0.83725000   -2.92148300    0.65916100
 H                 -0.14493700   -4.54064800    0.63436800
 C                  0.86016400   -4.67203300   -1.81556200
 H                  1.49574400   -5.22325600   -1.11684400
 H                  1.43649900   -4.48150900   -2.72376800
 H                  0.02929900   -5.33359500   -2.08984200
 C                  2.70522600   -2.60562100    0.56826400
 H                  3.24239200   -1.67580300    0.78838800
 C                  1.98701800   -3.04788800    1.85473100
 H                  1.64403800   -4.08297100    1.77430800
 H                  1.12631800   -2.42603400    2.09941100
 H                  2.68581500   -3.00144500    2.69806600
 C                  3.74303000   -3.66525000    0.16431300
 H                  4.39381100   -3.87147900    1.02293300
 H                  4.38621700   -3.34819500   -0.65951300
 H                  3.27027800   -4.60963800   -0.11857700
 Os                 0.45947500    0.11963400   -0.40379000
102
 Complex 4 (THF)
 H                 -1.28836100    0.14667900   -1.79022400
 H                 -2.94678500    0.22088400   -1.13320500
 H                 -3.12152200    0.12784900    0.56093500
 P                 -1.61054200    2.45102400   -0.31434600
 P                 -1.98945700   -2.27694800   -0.54757500
 N                 -1.70155800    0.09087600    3.08588600
 N                  0.22293400   -0.22028600    2.16342700
 N                  5.10351800   -1.75925100    1.24147900
 C                 -1.10490800   -0.02691000    1.86205100
 C                 -3.09350600    0.42829900    3.34146500
 H                 -3.16899400    1.45263200    3.71894600
 H                 -3.51193700   -0.25849800    4.08166200
 H                 -3.64799000    0.34812600    2.40853500
 C                 -0.76640400   -0.03054200    4.11120400
 H                 -1.05092300    0.03697200    5.14958300
 C                  0.44441100   -0.22625100    3.53433300
 H                  1.41878900   -0.36913100    3.97142700
 C                  0.50488600   -0.18465000   -0.18708300
 C                  1.12677800   -0.33167800    1.07976000
 C                  2.48871200   -0.52524800    1.27688100
 H                  2.90545000   -0.64729300    2.27129400
 C                  3.34979100   -0.55178900    0.16840800
 C                  2.78292600   -0.40792100   -1.10962600
 H                  3.42080300   -0.45876000   -1.98742900
 C                  1.40650000   -0.23960200   -1.27061000
 H                  1.01891900   -0.14605700   -2.27989200
 C                  4.79968400   -0.79333800    0.37860700
 C                  6.40745000   -2.07888000    1.44795700
 H                  6.58676000   -2.87529800    2.16712800
 C                  7.45517200   -1.47880500    0.79357000
 H                  8.47903400   -1.79562500    0.96859000
 C                  7.18265200   -0.41241700   -0.10073300
 C                  8.21398900    0.29886400   -0.77067400
 H                  9.24442000   -0.01248300   -0.62255700
 C                  7.91231600    1.37227800   -1.57806700
 H                  8.70647000    1.91413100   -2.08368700
 C                  6.56890900    1.79050800   -1.73425700
 H                  6.34446100    2.65997000   -2.34501300
 C                  5.54648200    1.11009700   -1.10879700
 H                  4.52570200    1.45486400   -1.21965400
 C                  5.81697700   -0.02753700   -0.29918300
 C                 -1.94943100    3.38759100    1.29579000
 H                 -2.81561200    2.82599000    1.66608600
 C                 -2.35182100    4.86662200    1.18015400
 H                 -2.61590700    5.24818900    2.17463900
 H                 -3.21405100    5.03344400    0.53072700
 H                 -1.52467900    5.47904900    0.80965300
 C                 -0.82950900    3.24963000    2.34347800
 H                 -0.06082300    4.01298400    2.19723100
 H                 -0.33769300    2.27853500    2.32195100
 H                 -1.24307800    3.39676000    3.34797000
 C                 -0.06482100    3.18030300   -1.13042200
 H                  0.09322500    2.45453000   -1.93756500
 C                 -0.18829500    4.57885500   -1.75704600
 H                 -0.37306700    5.34753200   -1.00098400
 H                 -0.97613000    4.64993800   -2.50998300
 H                  0.75666700    4.83374200   -2.25331800
 C                  1.18000300    3.13749000   -0.22760400
 H                  2.08128200    3.21156900   -0.84786100
 H                  1.25278700    2.21720600    0.35110600
 H                  1.19316900    3.98382200    0.46499300
 C                 -2.98354300    3.10612600   -1.42902500
 H                 -2.85366800    4.19323400   -1.44871300
 C                 -4.38424000    2.80448800   -0.87630700
 H                 -5.14201000    3.25473700   -1.52918700
 H                 -4.53962500    3.20383500    0.13020400
 H                 -4.56705300    1.72719100   -0.84053900
 C                 -2.86335300    2.58596900   -2.86984900
 H                 -3.06021100    1.51233500   -2.91360200
 H                 -1.87449600    2.75745000   -3.30454300
 H                 -3.59877600    3.09332900   -3.50620100
 C                 -3.66430900   -2.59646300   -1.37522800
 H                 -4.32569400   -2.03849600   -0.70061200
 C                 -3.79841900   -1.95755000   -2.76773200
 H                 -3.31635500   -2.56972200   -3.53484400
 H                 -3.36679500   -0.95628300   -2.80832900
 H                 -4.85990600   -1.88097500   -3.03286500
 C                 -4.15343900   -4.05233800   -1.43291200
 H                 -5.18119100   -4.07206100   -1.81649200
 H                 -4.16376500   -4.54677100   -0.45880300
 H                 -3.54469600   -4.65533600   -2.11262700
 C                 -2.09205100   -3.41620600    0.94843100
 H                 -2.28832800   -4.41730200    0.55144500
 C                 -3.25319200   -3.03040900    1.87340100
 H                 -3.28184200   -3.70541000    2.73758000
 H                 -4.22659800   -3.08876200    1.37815400
 H                 -3.12707900   -2.01262200    2.24661100
 C                 -0.77686100   -3.47287000    1.73980500
 H                 -0.59687400   -2.53982000    2.27490400
 H                  0.09531100   -3.67018700    1.11091300
 H                 -0.83388700   -4.27492400    2.48573400
 C                 -0.62972500   -3.10212400   -1.56887000
 H                  0.26067100   -2.76324100   -1.02795600
 C                 -0.52723000   -2.54302800   -2.99735500
 H                  0.47668200   -2.73303600   -3.39486900
 H                 -0.70924900   -1.46733800   -3.03586300
 H                 -1.24108500   -3.03414000   -3.66536700
 C                 -0.60481700   -4.63812500   -1.60900800
 H                 -1.46912900   -5.04699700   -2.13993600
 H                 -0.56930500   -5.09559000   -0.61746600
 H                  0.29236400   -4.96737700   -2.14811700
 Os                -1.63866700    0.06574800   -0.17876200
109
 Complex 5 (THF)
 H                  1.54638300    0.83747500   -1.97500300
 H                  3.04777500    0.92238000   -1.31021400
 H                  3.25235100    0.33102400    0.31842900
 P                  1.62929700    2.63417100    0.32589300
 P                  2.38399300   -1.77488800   -1.30113400
 N                  1.12904900   -0.51901400    1.44773400
 N                 -4.57975100    0.47814800   -0.23138500
 N                 -6.53021700    1.00511200    0.63715000
 C                 -0.32399400    0.24799300   -0.61519200
 C                 -1.15270900    0.80286200   -1.62584200
 H                 -0.68599800    1.25216600   -2.49640300
 C                 -2.53666900    0.85485100   -1.53180400
 H                 -3.13572000    1.31722600   -2.31080200
 C                 -3.15635700    0.35123700   -0.38071800
 C                 -2.41076400   -0.24512600    0.62698300
 H                 -2.92122400   -0.59066200    1.51726200
 C                 -1.01474700   -0.34218000    0.49428900
 C                 -5.20549200    1.08190200    0.78856400
 H                 -4.70213600    1.56474600    1.61198000
 C                 -7.53666300    1.54880700    1.54688400
 H                 -7.03305000    2.01919000    2.39053000
 H                 -8.17459200    0.73758600    1.90340400
 H                 -8.14040000    2.28858400    1.01745500
 C                 -0.15546000   -0.92940200    1.52619200
 C                 -0.55123000   -1.88924200    2.52515800
 C                 -1.75827500   -2.64074900    2.46893500
 H                 -2.41424900   -2.54582600    1.61411700
 C                 -2.07702200   -3.54650000    3.45910600
 H                 -2.99524800   -4.12121300    3.38492900
 C                 -1.21012300   -3.75119700    4.55660100
 H                 -1.48168600   -4.45697500    5.33573900
 C                 -0.00401500   -3.08823900    4.61054600
 H                  0.69691800   -3.27320200    5.41955900
 C                  0.36373500   -2.17704200    3.58827300
 C                  1.64696800   -1.57370400    3.54593900
 H                  2.36429400   -1.75334700    4.34005300
 C                  1.99927000   -0.82046400    2.46159100
 H                  2.99214200   -0.41206100    2.35090000
 C                  0.46331500    2.84644000    1.81917700
 H                  0.54354500    1.86519200    2.29961600
 C                  0.82522000    3.91147200    2.86884600
 H                  0.79594300    4.92439700    2.45756200
 H                  1.80812600    3.76020400    3.31833200
 H                  0.08968900    3.87126300    3.68210100
 C                 -1.00288100    3.03735700    1.39303000
 H                 -1.65833800    2.85897500    2.25421600
 H                 -1.30685300    2.35705700    0.59837300
 H                 -1.18438500    4.06204700    1.05216900
 C                  3.24776800    3.34835900    0.96600000
 H                  2.99268500    4.32502800    1.39072300
 C                  4.29050900    3.56457700   -0.13842600
 H                  5.23947800    3.88265000    0.31043800
 H                  3.98996100    4.33703000   -0.84939800
 H                  4.47726500    2.63953900   -0.69308800
 C                  3.84716900    2.47011900    2.07823800
 H                  4.29417900    1.56929000    1.65014200
 H                  3.11300000    2.14853200    2.82208300
 H                  4.63448800    3.02525200    2.60189500
 C                  0.98104400    3.89027500   -0.92637700
 H                 -0.07830900    3.61535000   -0.99333800
 C                  1.07123000    5.35538900   -0.47393000
 H                  2.11093600    5.68439200   -0.37791700
 H                  0.57166400    5.53225200    0.48076100
 H                  0.59323400    6.00273200   -1.21927000
 C                  1.56261600    3.72644700   -2.33922500
 H                  1.01217200    4.37460000   -3.03227000
 H                  1.47962100    2.69786100   -2.69379000
 H                  2.61608300    4.01409300   -2.39094200
 C                  4.19743400   -2.22045300   -1.04311600
 H                  4.31297700   -3.23619400   -1.43486400
 C                  4.57507300   -2.23525200    0.44572900
 H                  5.57452700   -2.66936600    0.56829500
 H                  3.88176200   -2.81747000    1.05950400
 H                  4.59756100   -1.21776700    0.84433400
 C                  5.15001900   -1.30157700   -1.81965100
 H                  5.02094500   -0.25715400   -1.51990300
 H                  5.00797700   -1.36703500   -2.90220200
 H                  6.18793200   -1.58588800   -1.60831900
 C                  2.22329200   -1.90929200   -3.17585500
 H                  2.89790800   -1.10285200   -3.48983600
 C                  2.70941900   -3.22040300   -3.80962200
 H                  3.71624300   -3.50409100   -3.49234400
 H                  2.72874600   -3.11359500   -4.90116300
 H                  2.03283200   -4.04845500   -3.57760600
 C                  0.82894200   -1.54494300   -3.70619600
 H                  0.88332600   -1.38474500   -4.78999100
 H                  0.44757000   -0.63267100   -3.24721600
 H                  0.10406500   -2.34380800   -3.53114200
 C                  1.49942600   -3.24378100   -0.49984200
 H                  1.48490000   -2.94564300    0.55438200
 C                  0.04003100   -3.36371600   -0.96805900
 H                 -0.01693100   -3.85181300   -1.94593700
 H                 -0.45892700   -2.39661300   -1.04215300
 H                 -0.52456500   -3.98178300   -0.26019300
 C                  2.18612300   -4.61708500   -0.57927600
 H                  1.57561900   -5.35121900   -0.03874800
 H                  3.17846300   -4.62638100   -0.12306400
 H                  2.28341300   -4.97007000   -1.60924000
 Os                 1.78637600    0.37942500   -0.44640700
 C                 -5.55398500   -0.01681300   -1.10633100
 C                 -5.45348100   -0.73194000   -2.30035400
 C                 -6.79746700    0.32387300   -0.54946500
 C                 -6.65176900   -1.08011900   -2.91443000
 H                 -4.48994300   -0.99711500   -2.71899300
 C                 -8.00078000   -0.02626000   -1.16458700
 C                 -7.90163400   -0.73241500   -2.35862900
 H                 -6.62556000   -1.63630500   -3.84568900
 H                 -8.95763000    0.23929900   -0.72961000
 H                 -8.80894800   -1.02575900   -2.87647400
108
 Complex 6 (THF)
 H                  1.33037100    0.13327500   -2.08577200
 H                  2.97878400    0.05961700   -1.41937400
 H                  3.13787600   -0.04478300    0.26510300
 P                  1.75058000   -2.30702600   -0.93261100
 P                  1.93352800    2.41897800   -0.54184800
 N                  1.73828200   -0.48365700    2.70962400
 N                 -0.24388900   -0.09997000    1.85939000
 N                 -5.12018200    1.53900200    1.03343000
 C                  1.10222600   -0.18549400    1.53412300
 C                  3.15507000   -0.73914800    2.90461700
 H                  3.30688800   -1.77575000    3.22088300
 H                  3.55216600   -0.07062800    3.67408400
 H                  3.67228500   -0.56309600    1.96443400
 C                 -0.48527600    0.21823200   -0.47913200
 C                 -1.13460400    0.15918600    0.78285200
 C                 -2.50445500    0.32641700    0.95599500
 H                 -2.96257800    0.33144700    1.93379100
 C                 -3.33489400    0.50575600   -0.16203200
 C                 -2.73723800    0.54945700   -1.43097600
 H                 -3.35106800    0.72016000   -2.31069400
 C                 -1.35463600    0.42243700   -1.56993200
 H                 -0.93435900    0.48644300   -2.56808700
 C                 -4.79086800    0.70948900    0.04707500
 C                 -6.43031500    1.81999100    1.25560400
 H                 -6.63047900    2.50313100    2.07831800
 C                 -7.45940800    1.31648400    0.49838200
 H                 -8.48906400    1.60013200    0.69491800
 C                 -7.16016000    0.39131700   -0.53396900
 C                 -8.17208100   -0.22131800   -1.32076300
 H                 -9.20762600    0.06094500   -1.15137700
 C                 -7.84578800   -1.16708400   -2.26633900
 H                 -8.62527300   -1.63523500   -2.86063300
 C                 -6.49633400   -1.55269900   -2.45175000
 H                 -6.25319900   -2.32545600   -3.17496400
 C                 -5.49205900   -0.96381700   -1.71409200
 H                 -4.46674800   -1.28534000   -1.85044900
 C                 -5.78777400    0.04497100   -0.75608800
 C                  2.10292200   -3.43505000    0.54525400
 H                  2.91531800   -2.87788100    1.02614500
 C                  2.61162600   -4.85410000    0.24455300
 H                  2.86387400   -5.35353500    1.18852500
 H                  3.50779500   -4.87119500   -0.37963400
 H                  1.84466900   -5.46052700   -0.24585500
 C                  0.93844900   -3.51650800    1.54913600
 H                  0.23508100   -4.30453000    1.26698000
 H                  0.37503700   -2.58834500    1.63069800
 H                  1.32271300   -3.76706100    2.54442900
 C                  0.26235800   -2.98680000   -1.88299700
 H                  0.10709300   -2.17985400   -2.60980100
 C                  0.46351600   -4.30075000   -2.65497400
 H                  0.64292300   -5.14217800   -1.97948900
 H                  1.28612700   -4.26195500   -3.37237900
 H                 -0.44886100   -4.52810200   -3.22051900
 C                 -1.01567500   -3.08584300   -1.03260400
 H                 -1.88959100   -3.12016200   -1.69412300
 H                 -1.14413400   -2.23798300   -0.36067900
 H                 -1.02338100   -4.00290300   -0.43727300
 C                  3.18032200   -2.72997400   -2.08709000
 H                  3.11700300   -3.81143000   -2.24642900
 C                  4.54946900   -2.42064800   -1.46323700
 H                  5.34524800   -2.75484600   -2.14003500
 H                  4.70264700   -2.92210100   -0.50318400
 H                  4.67170700   -1.34637300   -1.30237900
 C                  3.05700000   -2.04022000   -3.45455700
 H                  3.18683700   -0.95930200   -3.36051200
 H                  2.09128400   -2.21717100   -3.93655200
 H                  3.83702400   -2.41807200   -4.12679000
 C                  3.66941700    2.88033100   -1.14264400
 H                  4.28000000    2.22580700   -0.50857200
 C                  3.93641800    2.47713500   -2.60245300
 H                  3.51477400    3.20751200   -3.29871300
 H                  3.52660600    1.49496800   -2.84641200
 H                  5.01801000    2.44599200   -2.78078700
 C                  4.12806600    4.32989200   -0.91742400
 H                  5.17576200    4.42752200   -1.22795000
 H                  4.07133000    4.64297100    0.12759200
 H                  3.54683000    5.03786100   -1.51463800
 C                  1.82353100    3.37493800    1.07584800
 H                  2.04158300    4.41826400    0.82515300
 C                  2.87369500    2.89571800    2.08692800
 H                  2.82968700    3.51678900    2.98982400
 H                  3.89463300    2.94987200    1.69841700
 H                  2.68194500    1.86339700    2.38231500
 C                  0.42054300    3.31934900    1.69684600
 H                  0.16821200    2.30721700    2.01548000
 H                 -0.36287900    3.65949200    1.01475700
 H                  0.38755300    3.96362000    2.58385900
 C                  0.65135800    3.30964700   -1.60553400
 H                 -0.27396500    2.92295200   -1.16375300
 C                  0.66048200    2.86963700   -3.07878600
 H                 -0.31162000    3.09491500   -3.53303000
 H                  0.84786100    1.80023600   -3.19082600
 H                  1.42021200    3.41012800   -3.65054000
 C                  0.61468800    4.84358400   -1.52393800
 H                  1.49947500    5.29425800   -1.98288300
 H                  0.53239300    5.22148300   -0.50220300
 H                 -0.25908600    5.21132000   -2.07622600
 Os                 1.65718200    0.03625500   -0.47052000
 C                 -0.45322000   -0.34977300    3.22156500
 C                 -1.57820800   -0.41570500    4.04757800
 C                  0.82724900   -0.58991700    3.75613700
 C                 -1.37720300   -0.71418400    5.39861300
 H                 -2.58056900   -0.25299900    3.67902600
 C                  1.03121200   -0.88929200    5.10032500
 C                 -0.09715000   -0.94554300    5.92120000
 H                 -2.24029900   -0.76796000    6.05503500
 H                  2.02664900   -1.07341500    5.48924700
 H                  0.01998700   -1.17447200    6.97590400
173
 Complex 7 (THF)
 Os                 3.19790600    0.55975900    0.45071000
 H                  4.84746400    0.66069900    0.29702000
 H                  3.94640800    1.45292200    1.58805500
 H                  2.20407800    1.29136200    1.53027200
 Os                -3.24509400    0.54696800    0.46342400
 H                 -4.90918400    0.53318900    0.47502500
 H                 -3.91418500    1.60930200    1.48975200
 H                 -2.26680500    1.53637600    1.27707300
 P                  3.10586500    2.64639200   -0.70847500
 P                  3.41952200   -1.10479700    2.15786800
 P                 -3.47487400    2.28661400   -1.16162900
 P                 -3.30466200   -0.92397000    2.33905200
 N                 -3.60462500   -1.08378100   -0.95976200
 N                  2.42753200   -1.32685500   -1.76933300
 N                  4.61838900   -1.31856300   -1.76013400
 C                  3.52609600   -0.75920100   -1.14617000
 C                  6.01340800   -1.13459200   -1.40057600
 H                  6.08064300   -0.32526300   -0.67723400
 H                  6.59699000   -0.88386000   -2.29080100
 H                  6.41177400   -2.05441200   -0.95951900
 C                  4.22702800   -2.22796800   -2.73723400
 C                  4.99097900   -3.03500700   -3.57580600
 H                  6.07468900   -3.01014300   -3.54239300
 C                  4.30496800   -3.87696700   -4.45397800
 H                  4.86542900   -4.52066400   -5.12489600
 C                  2.90345000   -3.90272500   -4.47544100
 H                  2.39166400   -4.56772900   -5.16450500
 C                  2.13839300   -3.09402600   -3.62932000
 H                  1.06005600   -3.15081200   -3.67253600
 C                  2.81754100   -2.24542000   -2.74921500
 C                  1.15283600   -0.94755200   -1.26395800
 C                  1.21972700   -0.02938500   -0.17748000
 C                 -0.03268900    0.38800100    0.31484200
 H                 -0.03029000    1.14799700    1.08779000
 C                 -1.28932800   -0.09752000   -0.11589900
 C                 -1.25251800   -1.13944600   -1.09648800
 C                 -0.03494400   -1.48167800   -1.72646800
 H                 -0.04479500   -2.13643700   -2.58103100
 C                 -2.52287100   -1.76738900   -1.41121300
 C                 -2.71033900   -3.03644100   -2.08429800
 C                 -1.67943900   -3.99962300   -2.26209800
 H                 -0.70599000   -3.83218900   -1.82316600
 C                 -1.91249500   -5.18187500   -2.93661800
 H                 -1.10835700   -5.90357800   -3.04585200
 C                 -3.19140200   -5.46901700   -3.46177200
 H                 -3.36009600   -6.39488900   -4.00400800
 C                 -4.23326100   -4.59410600   -3.24024600
 H                 -5.23675800   -4.82716200   -3.58592100
 C                 -4.02651500   -3.38875500   -2.52268800
 C                 -5.10388400   -2.53863200   -2.15648100
 H                 -6.11775900   -2.77019700   -2.46617900
 C                 -4.85986000   -1.46743700   -1.34340700
 H                 -5.66155700   -0.84653300   -0.96864800
 C                  3.45803600    2.64708900   -2.55736900
 H                  3.38328700    3.68881600   -2.88670600
 C                  2.41995700    1.82594700   -3.33233600
 H                  2.60389500    1.91925100   -4.40976400
 H                  1.39713900    2.15398200   -3.14198400
 H                  2.48184300    0.76791100   -3.07402800
 C                  4.87500300    2.14570300   -2.86628500
 H                  5.00014000    1.11246900   -2.53795300
 H                  5.65352400    2.74816900   -2.38988000
 H                  5.05030600    2.17666900   -3.94863000
 C                  4.43285600    3.84484600   -0.07593900
 H                  5.32365300    3.20999600   -0.15728500
 C                  4.28701600    4.22565900    1.40685800
 H                  5.23997900    4.62570800    1.77404100
 H                  4.01709400    3.37287200    2.03234300
 H                  3.53312800    5.00493800    1.54679400
 C                  4.67286600    5.11776100   -0.90386700
 H                  3.82890700    5.80960000   -0.83165700
 H                  4.85934400    4.92024400   -1.96195000
 H                  5.55361300    5.64163700   -0.51197600
 C                  1.42016200    3.48790800   -0.60966300
 H                  0.76422700    2.66375000   -0.90993900
 C                  1.02302800    3.87387100    0.82482200
 H                  1.47265000    4.82652100    1.11981600
 H                  1.31510600    3.11476600    1.55310800
 H                 -0.06350800    3.99292200    0.88470300
 C                  1.17190300    4.67122900   -1.55729300
 H                  0.13186600    5.00260500   -1.45669200
 H                  1.33008200    4.42068000   -2.60895200
 H                  1.80631100    5.52843200   -1.31502900
 C                  2.99510700   -2.91567500    1.83602000
 H                  3.07970300   -3.40437800    2.81179400
 C                  1.54986100   -3.08703900    1.34867000
 H                  1.44733900   -2.79524500    0.30377500
 H                  0.83439700   -2.49154400    1.91842300
 H                  1.25282900   -4.13942300    1.43460900
 C                  3.96840400   -3.62040100    0.88224400
 H                  3.65341500   -4.66216000    0.74523600
 H                  4.99410300   -3.63879700    1.26115900
 H                  3.97671100   -3.15107700   -0.10323300
 C                  2.26595300   -0.70413500    3.60688500
 H                  1.35173800   -0.43010700    3.06795100
 C                  1.92092700   -1.83879700    4.58520300
 H                  2.80545900   -2.23785300    5.08824300
 H                  1.39817600   -2.67049300    4.10750600
 H                  1.25735000   -1.44617100    5.36453600
 C                  2.72719800    0.53343600    4.39188900
 H                  1.90438400    0.89873500    5.01804300
 H                  3.03629500    1.35032000    3.73662100
 H                  3.55941800    0.28962600    5.05996700
 C                  5.18800500   -1.28395700    2.82097500
 H                  5.69439800   -1.69923600    1.94007200
 C                  5.36903100   -2.26852800    3.98774900
 H                  6.43872500   -2.43934600    4.16050000
 H                  4.90971300   -3.24356600    3.80823400
 H                  4.95359500   -1.86230200    4.91505700
 C                  5.90074400    0.03728700    3.14935700
 H                  5.48030100    0.52161500    4.03445500
 H                  5.85319100    0.74404300    2.32091500
 H                  6.95734600   -0.16937500    3.36133600
 C                 -2.80596200    2.06387200   -2.91216200
 H                 -3.14315800    2.94516000   -3.46720600
 C                 -3.38861400    0.82258400   -3.60598100
 H                 -3.19361000    0.88188100   -4.68377200
 H                 -4.46858000    0.71906000   -3.47044300
 H                 -2.91783100   -0.08745600   -3.23472800
 C                 -1.27339100    2.03793900   -2.96564900
 H                 -0.85836500    1.27617200   -2.30242200
 H                 -0.83818900    3.00207000   -2.69360700
 H                 -0.94616200    1.80919800   -3.98738700
 C                 -5.30552000    2.64397300   -1.51432200
 H                 -5.69889900    1.62314000   -1.59717000
 C                 -6.00329000    3.30641800   -0.31694300
 H                 -5.75624200    4.37103700   -0.25589800
 H                 -5.73268400    2.83284400    0.62935100
 H                 -7.09138200    3.23171800   -0.43348600
 C                 -5.66386700    3.39119800   -2.80928100
 H                 -6.75546200    3.47577300   -2.88312800
 H                 -5.32149500    2.87380500   -3.70847100
 H                 -5.25875700    4.40615900   -2.82808500
 C                 -2.63023600    3.90535200   -0.67044000
 H                 -1.57902400    3.59674900   -0.70273000
 C                 -2.90772200    4.36878400    0.76801900
 H                 -2.25061200    5.21453800    1.00566200
 H                 -2.71669400    3.57928200    1.49498400
 H                 -3.93760500    4.71145200    0.89801700
 C                 -2.81670600    5.08458300   -1.63760100
 H                 -3.83481800    5.48234200   -1.58434100
 H                 -2.60552900    4.82943700   -2.67907900
 H                 -2.13808900    5.89966100   -1.35761400
 C                 -4.81921100   -0.72960700    3.44373600
 H                 -4.74948000   -1.53577700    4.18187800
 C                 -6.12119200   -0.91414900    2.64620800
 H                 -6.96289400   -1.04130000    3.33802700
 H                 -6.10035600   -1.78254200    1.98133000
 H                 -6.31841400   -0.03582800    2.02667000
 C                 -4.85952100    0.60373300    4.20157700
 H                 -4.77309300    1.45337000    3.51650900
 H                 -4.06469200    0.68291400    4.94645600
 H                 -5.81578900    0.69763900    4.73133500
 C                 -3.38545500   -2.77031800    1.88158000
 H                 -3.95319100   -2.74120300    0.94637300
 C                 -4.12175500   -3.73003300    2.83167100
 H                 -4.11533700   -4.73524200    2.39136600
 H                 -5.16679900   -3.45823700    2.99380000
 H                 -3.63821100   -3.80393700    3.80943000
 C                 -1.98991600   -3.33017600    1.56034300
 H                 -1.42424700   -3.52844900    2.47633400
 H                 -1.40097400   -2.65479200    0.94006400
 H                 -2.08609600   -4.28070900    1.02288800
 C                 -1.82249700   -0.82035400    3.51012700
 H                 -1.02223800   -1.25127300    2.89736200
 C                 -1.95352300   -1.65055700    4.79536900
 H                 -1.03773600   -1.56103200    5.39062400
 H                 -2.10746900   -2.71251400    4.59478600
 H                 -2.78082000   -1.30029800    5.42154800
 C                 -1.38671100    0.61493400    3.84315800
 H                 -2.10074200    1.12377400    4.49655100
 H                 -1.26366900    1.21935500    2.94427400
 H                 -0.42475100    0.58667300    4.36838500 
173
 Complex 7 (CH2Cl2)
 Os                -3.19765300   -0.56009800    0.44970600
 H                 -4.84700300   -0.66108500    0.29506200
 H                 -3.94514100   -1.45533900    1.58600800
 H                 -2.20261000   -1.29136900    1.52855200
 Os                 3.24551600   -0.54513100    0.46212000
 H                  4.90955400   -0.52962500    0.47361900
 H                  3.91460500   -1.61053600    1.48539800
 H                  2.26671400   -1.53714900    1.27213400
 P                 -3.10488000   -2.64730500   -0.71194900
 P                 -3.42459000    1.10286500    2.16054700
 P                  3.47866900   -2.28272000   -1.16745100
 P                  3.30579900    0.91825200    2.34528700
 N                  3.60437400    1.08979900   -0.95732100
 N                 -2.42864500    1.33063100   -1.76820400
 N                 -4.61962100    1.31728500   -1.76194300
 C                 -3.52695000    0.76031600   -1.14675600
 C                 -6.01542200    1.12937800   -1.40601300
 H                 -6.08295200    0.31897800   -0.68399600
 H                 -6.59586700    0.87851100   -2.29817200
 H                 -6.41713700    2.04766400   -0.96501500
 C                 -4.22893000    2.22788900   -2.73839800
 C                 -4.99380500    3.03303000   -3.57819200
 H                 -6.07745800    3.00557300   -3.54592900
 C                 -4.30854300    3.87621500   -4.45592000
 H                 -4.86961900    4.51853300   -5.12762600
 C                 -2.90686600    3.90492300   -4.47586700
 H                 -2.39568900    4.57077100   -5.16454500
 C                 -2.14105900    3.09803500   -3.62853300
 H                 -1.06281800    3.15681800   -3.67045200
 C                 -2.81954300    2.24841800   -2.74874600
 C                 -1.15365900    0.95245000   -1.26253400
 C                 -1.22006500    0.03178000   -0.17821600
 C                  0.03292500   -0.38595600    0.31271700
 H                  0.03096500   -1.14787300    1.08377100
 C                  1.28957300    0.10116500   -0.11655000
 C                  1.25223500    1.14582900   -1.09431700
 C                  0.03411600    1.48872900   -1.72322000
 H                  0.04296100    2.14688400   -2.57505600
 C                  2.52296000    1.77444400   -1.40819300
 C                  2.71118100    3.04351800   -2.08157400
 C                  1.68059700    4.00683000   -2.26142200
 H                  0.70618200    3.83963300   -1.82474300
 C                  1.91461500    5.18897400   -2.93601700
 H                  1.11050100    5.91042500   -3.04683000
 C                  3.19433600    5.47612500   -3.45947500
 H                  3.36376100    6.40187400   -4.00164800
 C                  4.23581800    4.60096000   -3.23655300
 H                  5.23982100    4.83350800   -3.58101600
 C                  4.02787700    3.39563600   -2.51905900
 C                  5.10487700    2.54496900   -2.15280000
 H                  6.11889900    2.77622100   -2.46217900
 C                  4.85999600    1.47311200   -1.34094200
 H                  5.66150400    0.85106200   -0.96779700
 C                 -3.45754600   -2.64666300   -2.56090800
 H                 -3.38158300   -3.68808300   -2.89067400
 C                 -2.42008800   -1.82400900   -3.33517900
 H                 -2.60570000   -1.91427400   -4.41253700
 H                 -1.39742000   -2.15377900   -3.14685800
 H                 -2.48116700   -0.76670900   -3.07352600
 C                 -4.87515700   -2.14677200   -2.86966100
 H                 -5.00164400   -1.11408400   -2.54027800
 H                 -5.65276900   -2.75100100   -2.39408900
 H                 -5.04985900   -2.17683100   -3.95209100
 C                 -4.43170800   -3.84683900   -0.08015100
 H                 -5.32317000   -3.21314700   -0.16320900
 C                 -4.28773500   -4.22748500    1.40299600
 H                 -5.24045800   -4.62996300    1.76806000
 H                 -4.02112200   -3.37410100    2.02908300
 H                 -3.53205700   -5.00480900    1.54398800
 C                 -4.66929800   -5.12029100   -0.90826200
 H                 -3.82462000   -5.81101300   -0.83444400
 H                 -4.85420600   -4.92279000   -1.96658100
 H                 -5.55021700   -5.64460400   -0.51741100
 C                 -1.41870600   -3.48852900   -0.61445000
 H                 -0.76301500   -2.66422900   -0.91487900
 C                 -1.02041200   -3.87565300    0.81946200
 H                 -1.47321500   -4.82644700    1.11536800
 H                 -1.30822400   -3.11519100    1.54806600
 H                  0.06581200   -3.99891200    0.87661500
 C                 -1.17018900   -4.67115900   -1.56308800
 H                 -0.12919700   -5.00001600   -1.46428000
 H                 -1.33076200   -4.42013300   -2.61421700
 H                 -1.80274000   -5.52937000   -1.31975500
 C                 -3.00595400    2.91552600    1.84031600
 H                 -3.09220000    3.40286800    2.81655500
 C                 -1.56123800    3.09194800    1.35314100
 H                 -1.45703800    2.79610700    0.30954600
 H                 -0.84316200    2.50277500    1.92635900
 H                 -1.26982200    4.14622600    1.43471800
 C                 -3.98169200    3.61790100    0.88713100
 H                 -3.66946000    4.66049100    0.75033300
 H                 -5.00706700    3.63309500    1.26689700
 H                 -3.98938000    3.14839000   -0.09827900
 C                 -2.27029300    0.70433900    3.60997700
 H                 -1.35434200    0.43462600    3.07178100
 C                 -1.92982200    1.83911400    4.58996800
 H                 -2.81570700    2.23109200    5.09603100
 H                 -1.41383900    2.67512500    4.11258700
 H                 -1.26134900    1.44862500    5.36618400
 C                 -2.72766600   -0.53567400    4.39362800
 H                 -1.90439000   -0.89734800    5.02120900
 H                 -3.03223700   -1.35360900    3.73753100
 H                 -3.56236000   -0.29538100    5.05979200
 C                 -5.19404700    1.27530500    2.82362500
 H                 -5.70159200    1.69102100    1.94369700
 C                 -5.37763900    2.25756100    3.99215200
 H                 -6.44782900    2.42528400    4.16466900
 H                 -4.92044900    3.23379400    3.81400600
 H                 -4.96112400    1.85056700    4.91859600
 C                 -5.90353200   -0.04830600    3.15034000
 H                 -5.48101000   -0.53283100    4.03431600
 H                 -5.85542600   -0.75378000    2.32083900
 H                 -6.96030900    0.15593400    3.36354800
 C                  2.80889700   -2.05760900   -2.91737300
 H                  3.14671900   -2.93760000   -3.47395600
 C                  3.38989500   -0.81442300   -3.60921500
 H                  3.19068400   -0.87004800   -4.68640000
 H                  4.47044900   -0.71281600   -3.47715900
 H                  2.92145600    0.09467000   -3.23272400
 C                  1.27621100   -2.03316100   -2.96938300
 H                  0.86149400   -1.27239100   -2.30475400
 H                  0.84195900   -2.99765800   -2.69725900
 H                  0.94769100   -1.80377000   -3.99052500
 C                  5.31024300   -2.63620100   -1.52023700
 H                  5.70194500   -1.61457100   -1.60112700
 C                  6.00918000   -3.30081300   -0.32451700
 H                  5.76296900   -4.36572600   -0.26635500
 H                  5.73837900   -2.83044700    0.62333200
 H                  7.09708300   -3.22449500   -0.44145500
 C                  5.66981000   -3.38027600   -2.81687400
 H                  6.76157000   -3.46210400   -2.89094500
 H                  5.32578000   -2.86194600   -3.71482200
 H                  5.26675600   -4.39597200   -2.83694800
 C                  2.63689600   -3.90412900   -0.67880300
 H                  1.58484300   -3.59840000   -0.71068300
 C                  2.91539800   -4.37027900    0.75875900
 H                  2.25927200   -5.21729000    0.99442200
 H                  2.72336600   -3.58275800    1.48765300
 H                  3.94578900   -4.71184600    0.88738500
 C                  2.82566300   -5.08111000   -1.64846700
 H                  3.84449300   -5.47698800   -1.59570800
 H                  2.61428100   -4.82365800   -2.68928900
 H                  2.14794400   -5.89745700   -1.37013400
 C                  4.82055100    0.71851100    3.44927400
 H                  4.74896300    1.52093400    4.19124600
 C                  6.12369700    0.90865100    2.65481100
 H                  6.96430100    1.02984800    3.34895500
 H                  6.10402400    1.78255200    1.99725900
 H                  6.32179500    0.03511900    2.02871700
 C                  4.86141500   -0.61838500    4.20109900
 H                  4.78032000   -1.46521600    3.51185600
 H                  4.06365100   -0.70309400    4.94214900
 H                  5.81582500   -0.71187600    4.73420100
 C                  3.38645500    2.76646000    1.89575800
 H                  3.95390600    2.74077900    0.96025300
 C                  4.12241900    3.72275600    2.84972900
 H                  4.11679700    4.72928200    2.41248300
 H                  5.16703300    3.44968900    3.01212300
 H                  3.63749400    3.79341200    3.82700200
 C                  1.99049300    3.32675300    1.57731700
 H                  1.42425500    3.51846000    2.49432600
 H                  1.40296100    2.65410200    0.95272500
 H                  2.08590000    4.28069500    1.04585700
 C                  1.82408500    0.80902000    3.51689200
 H                  1.02393000    1.24514300    2.90772700
 C                  1.95693900    1.63144700    4.80709600
 H                  1.03999300    1.54133800    5.40053800
 H                  2.11474000    2.69387400    4.61234200
 H                  2.78251500    1.27453400    5.43170000
 C                  1.38577000   -0.62744500    3.84223300
 H                  2.09974700   -1.14126500    4.49177700
 H                  1.25981300   -1.22655100    2.94017800
 H                  0.42464200   -0.59959600    4.36892900
173
 Complex [7]+ (CH2Cl2)
 Os                -3.21008200   -0.65297700    0.36240200
 H                 -4.83914100   -0.84862200    0.12956000
 H                 -3.96738400   -1.66710200    1.38659800
 H                 -2.24250300   -1.40044600    1.45528400
 Os                 3.11865800   -0.50302800    0.39238700
 H                  4.74799500   -0.38749300    0.66000500
 H                  3.67321200   -1.64666600    1.38155200
 H                  2.16555500   -1.64051800    1.01387300
 P                 -2.91062500   -2.66452200   -0.90881800
 P                 -3.59410900    0.88644700    2.16194300
 P                  3.73946900   -2.08232800   -1.32283600
 P                  3.14224700    0.71913100    2.48497500
 N                  3.54318300    1.29499600   -0.79814500
 N                 -2.44540700    1.39049100   -1.71953900
 N                 -4.63112800    1.25361700   -1.81167300
 C                 -3.54413800    0.72695100   -1.17251200
 C                 -6.02973900    0.97010200   -1.53445100
 H                 -6.08309900    0.12577000   -0.85155300
 H                 -6.54953200    0.72683000   -2.46477800
 H                 -6.50268500    1.84422400   -1.07565700
 C                 -4.25080900    2.23379700   -2.72664400
 C                 -5.02817300    3.03313300   -3.55929300
 H                 -6.10830200    2.93998400   -3.57657200
 C                 -4.35904800    3.95918500   -4.36276100
 H                 -4.92958200    4.60076400   -5.02688300
 C                 -2.96296900    4.07285100   -4.31732500
 H                 -2.46518800    4.80330500   -4.94749800
 C                 -2.18554600    3.27018500   -3.47617600
 H                 -1.11261000    3.39875500   -3.46596600
 C                 -2.84795300    2.33686100   -2.67423900
 C                 -1.18823700    1.05422500   -1.18008400
 C                 -1.26385500    0.09499700   -0.12793100
 C                 -0.02015500   -0.26399300    0.41712700
 H                 -0.00789900   -1.02278200    1.18744800
 C                  1.22300900    0.26585900    0.00342900
 C                  1.19878700    1.35186300   -0.93484400
 C                 -0.00073600    1.65908700   -1.58933700
 H                  0.00526400    2.34536600   -2.41891900
 C                  2.47324800    2.01957200   -1.18851900
 C                  2.65346200    3.33836600   -1.74021500
 C                  1.60200300    4.28261800   -1.90466100
 H                  0.60729000    4.05255600   -1.54876600
 C                  1.84243000    5.52061100   -2.46280100
 H                  1.02638600    6.22915500   -2.56640300
 C                  3.14363700    5.88388500   -2.87957300
 H                  3.31423900    6.85707000   -3.32991700
 C                  4.19717200    5.02114400   -2.67346400
 H                  5.21058900    5.30619300   -2.94092600
 C                  3.98375400    3.75241200   -2.07606800
 C                  5.06158600    2.89149200   -1.74476900
 H                  6.08219500    3.17518100   -1.97870700
 C                  4.80846200    1.72558500   -1.07624600
 H                  5.60379400    1.07124400   -0.74740400
 C                 -3.21103500   -2.58569400   -2.76410700
 H                 -3.08631300   -3.60740000   -3.13779400
 C                 -2.18967900   -1.68904900   -3.47585800
 H                 -2.38116000   -1.69816500   -4.55573200
 H                 -1.16093600   -2.02021200   -3.32220800
 H                 -2.26482600   -0.65512200   -3.13435300
 C                 -4.64068400   -2.12846200   -3.08499700
 H                 -4.79688100   -1.09637500   -2.76870800
 H                 -5.40465300   -2.74660900   -2.60539900
 H                 -4.80807600   -2.17606400   -4.16773300
 C                 -4.15132400   -3.98988200   -0.36828600
 H                 -5.07792200   -3.40313300   -0.36908700
 C                 -3.92910000   -4.48872300    1.06924500
 H                 -4.84330100   -4.97421300    1.43079500
 H                 -3.68233400   -3.67975500    1.75989300
 H                 -3.12848600   -5.23242300    1.11109300
 C                 -4.34617800   -5.19232900   -1.30590200
 H                 -3.45233800   -5.82014400   -1.35487800
 H                 -4.61501500   -4.90534300   -2.32491300
 H                 -5.16077400   -5.81754000   -0.92014300
 C                 -1.16096800   -3.37364400   -0.81251500
 H                 -0.57229200   -2.50228700   -1.12046000
 C                 -0.71416900   -3.73475900    0.61445200
 H                 -1.08429200   -4.72024000    0.90956500
 H                 -1.05575900   -3.00791500    1.35325600
 H                  0.38032800   -3.77131300    0.65625500
 C                 -0.83866600   -4.53660700   -1.76363800
 H                  0.22851300   -4.77737200   -1.69528200
 H                 -1.05275600   -4.31106500   -2.81087400
 H                 -1.38909500   -5.44130300   -1.49126500
 C                 -3.35862600    2.74289400    1.92330900
 H                 -3.47186100    3.17004000    2.92438600
 C                 -1.94749100    3.08187500    1.42214300
 H                 -1.85409700    2.88635100    0.35393100
 H                 -1.16722500    2.51058700    1.92777100
 H                 -1.74228400    4.14663600    1.58546900
 C                 -4.41621200    3.39311600    1.02196800
 H                 -4.20132500    4.46428200    0.92535800
 H                 -5.42881700    3.30006100    1.42367600
 H                 -4.40554100    2.96574200    0.01734700
 C                 -2.38321700    0.52897800    3.57821100
 H                 -1.45636200    0.35317700    3.01916100
 C                 -2.11900700    1.65158600    4.59488100
 H                 -3.02223500    1.94013400    5.13810900
 H                 -1.69627000    2.54986700    4.13951300
 H                 -1.39458100    1.29581100    5.33681900
 C                 -2.73111100   -0.77189500    4.31824900
 H                 -1.88022700   -1.08226700    4.93628900
 H                 -2.96396600   -1.58988500    3.63316400
 H                 -3.58383300   -0.62733300    4.98889000
 C                 -5.35902800    0.85086200    2.84994000
 H                 -5.91721200    1.28112900    2.00872100
 C                 -5.60101700    1.73113700    4.08716900
 H                 -6.67725200    1.78766500    4.28992300
 H                 -5.23810500    2.75501000    3.96763400
 H                 -5.12610900    1.30232600    4.97475300
 C                 -5.94196300   -0.55067400    3.08819400
 H                 -5.45050200   -1.06574300    3.91725400
 H                 -5.86321600   -1.18097300    2.20225300
 H                 -7.00425300   -0.45555000    3.34472400
 C                  3.07437200   -1.71588600   -3.04342700
 H                  3.45540100   -2.53318300   -3.66486600
 C                  3.59827700   -0.39371500   -3.62168200
 H                  3.36583400   -0.35614500   -4.69207900
 H                  4.67909100   -0.27236000   -3.51412300
 H                  3.11326900    0.45957500   -3.14738400
 C                  1.54134400   -1.75326100   -3.08213300
 H                  1.10744800   -1.03194200   -2.38470100
 H                  1.14404100   -2.74214500   -2.84388900
 H                  1.19805300   -1.49478400   -4.09032700
 C                  5.60147800   -2.17006000   -1.57862100
 H                  5.85215600   -1.10346500   -1.63825500
 C                  6.33446600   -2.75590700   -0.36182200
 H                  6.25147100   -3.84607000   -0.33874900
 H                  5.95470900   -2.36051200    0.58314500
 H                  7.40065400   -2.51100100   -0.42757700
 C                  6.08218500   -2.84780100   -2.87118900
 H                  7.17404300   -2.76654200   -2.92882300
 H                  5.67420000   -2.38475000   -3.77268800
 H                  5.83191400   -3.91169000   -2.89025500
 C                  3.01251200   -3.78252900   -0.96797100
 H                  1.94878700   -3.52385000   -0.91200000
 C                  3.40039400   -4.37992600    0.39301300
 H                  2.74379300   -5.23173000    0.60490200
 H                  3.29287500   -3.66551000    1.21024400
 H                  4.42774100   -4.75263000    0.39346500
 C                  3.19669300   -4.83429300   -2.07294800
 H                  4.23913400   -5.15718000   -2.14619500
 H                  2.87474600   -4.48694100   -3.05741100
 H                  2.59827100   -5.71933500   -1.82737400
 C                  4.69113800    0.44502400    3.50645200
 H                  4.58324800    1.13301600    4.35147000
 C                  5.96570100    0.82388000    2.73273300
 H                  6.79946900    0.92392900    3.43692400
 H                  5.87576900    1.76506200    2.18351100
 H                  6.22587600    0.04455600    2.01161900
 C                  4.81505300   -0.97752500    4.06666400
 H                  4.78073900   -1.72878500    3.27112200
 H                  4.03075500   -1.20626500    4.79060300
 H                  5.77844900   -1.08072300    4.57958000
 C                  3.09419900    2.60064800    2.25459600
 H                  3.64394900    2.73291200    1.31785000
 C                  3.79454800    3.45281600    3.32748400
 H                  3.71094700    4.50788200    3.04102800
 H                  4.85823900    3.22956300    3.42762400
 H                  3.33030200    3.34495200    4.31093500
 C                  1.66123800    3.11389200    2.03743600
 H                  1.10342100    3.13860800    2.97839700
 H                  1.09978500    2.50918500    1.32616200
 H                  1.69681000    4.13783100    1.64937900
 C                  1.67458300    0.32502300    3.59885800
 H                  0.84760300    0.77527300    3.03852200
 C                  1.74619000    0.98130700    4.98619000
 H                  0.84653100    0.72323400    5.55578100
 H                  1.80066900    2.07028400    4.93487200
 H                  2.60680100    0.62060500    5.55862400
 C                  1.35428500   -1.17184800    3.73706000
 H                  2.06087400   -1.68206600    4.39688200
 H                  1.35536200   -1.68812100    2.77709900
 H                  0.35651300   -1.27898500    4.17716600
173
 Complex [7]2+ (CH2Cl2)
 Os                -3.22910600   -0.72631200    0.24359800
 H                 -4.84285800   -0.96069800   -0.05296900
 H                 -3.98617400   -1.89062600    1.08471200
 H                 -2.29538900   -1.56181400    1.30241200
 Os                 2.90308800   -0.45473700    0.24682400
 H                  4.39720100   -0.52551600    0.83860500
 H                  2.87801600   -1.94941800    1.01871500
 H                  2.02512800   -1.82695100    0.69416500
 P                 -2.74533400   -2.57468700   -1.21747100
 P                 -3.73020800    0.58873200    2.19361500
 P                  4.02385800   -1.77494800   -1.48515700
 P                  2.89898900    0.32232000    2.54582600
 N                  3.44533600    1.46932900   -0.49882700
 N                 -2.47008800    1.53348400   -1.60264400
 N                 -4.63238900    1.28051800   -1.85741300
 C                 -3.56336800    0.76793000   -1.18329200
 C                 -6.02294900    0.86413500   -1.74978200
 H                 -6.07810800    0.00979700   -1.07979100
 H                 -6.40419200    0.58768700   -2.73643900
 H                 -6.62558600    1.68514300   -1.35064500
 C                 -4.25174200    2.34656400   -2.67248900
 C                 -5.01920600    3.15374500   -3.50600100
 H                 -6.08653200    2.99548700   -3.61168600
 C                 -4.35712100    4.17359200   -4.19307600
 H                 -4.92021200    4.82520900   -4.85359400
 C                 -2.97826200    4.36802900   -4.03638600
 H                 -2.48643000    5.17064000   -4.57687000
 C                 -2.21075000    3.55429800   -3.19675500
 H                 -1.15084800    3.74311300   -3.10180500
 C                 -2.86609500    2.52730900   -2.51329700
 C                 -1.23663000    1.23124800   -1.00209500
 C                 -1.32604700    0.17867000   -0.04648400
 C                 -0.10751400   -0.13896900    0.58576200
 H                 -0.09974100   -0.93293100    1.31788500
 C                  1.09827700    0.50413300    0.28455800
 C                  1.11535200    1.62828300   -0.59233800
 C                 -0.05929400    1.92595900   -1.29195800
 H                 -0.02990500    2.66252800   -2.07745100
 C                  2.41030100    2.28367600   -0.78801400
 C                  2.63542900    3.64429800   -1.17231300
 C                  1.59805700    4.60805700   -1.31347800
 H                  0.57571600    4.34276900   -1.08044000
 C                  1.88879800    5.89664400   -1.70484100
 H                  1.08736700    6.62255900   -1.79922800
 C                  3.22277900    6.28925800   -1.96729800
 H                  3.43042800    7.30681400   -2.28339500
 C                  4.25595000    5.39644700   -1.78917200
 H                  5.28681800    5.69760100   -1.94940300
 C                  3.99196400    4.06846400   -1.36830100
 C                  5.03704400    3.15016600   -1.09031900
 H                  6.07279300    3.44758200   -1.21361200
 C                  4.73374300    1.89650700   -0.63659700
 H                  5.49308600    1.17292100   -0.37783600
 C                 -2.96812700   -2.34069500   -3.06983500
 H                 -2.75467100   -3.31379900   -3.52364800
 C                 -1.98376700   -1.31676800   -3.65137300
 H                 -2.13165800   -1.24141900   -4.73523100
 H                 -0.94004000   -1.59093000   -3.48307100
 H                 -2.14638900   -0.32444700   -3.22634300
 C                 -4.41019100   -1.95213100   -3.42024000
 H                 -4.63849800   -0.95344600   -3.04887300
 H                 -5.15190800   -2.64262000   -3.00951600
 H                 -4.53444500   -1.94092400   -4.50950100
 C                 -3.89057500   -4.03640700   -0.85245400
 H                 -4.86055500   -3.52586800   -0.81934700
 C                 -3.65387200   -4.66084700    0.53290000
 H                 -4.53058200   -5.25390100    0.81781400
 H                 -3.48876400   -3.91094500    1.30927800
 H                 -2.79451600   -5.33725700    0.51960900
 C                 -3.96935000   -5.14656200   -1.91248400
 H                 -3.02462000   -5.68915400   -2.00452500
 H                 -4.24806200   -4.77903200   -2.90249700
 H                 -4.73312400   -5.87306100   -1.60993200
 C                 -0.94599700   -3.15438000   -1.11985100
 H                 -0.42579400   -2.21453700   -1.33741400
 C                 -0.50321500   -3.60212000    0.28300700
 H                 -0.78506600   -4.64029900    0.47614500
 H                 -0.92941000   -2.98289800    1.07344400
 H                  0.58964700   -3.54505000    0.35559300
 C                 -0.50066600   -4.20094100   -2.15399900
 H                  0.57789800   -4.37586300   -2.05509100
 H                 -0.68647600   -3.89614300   -3.18613800
 H                 -0.99482000   -5.16201300   -1.98905300
 C                 -3.89519400    2.46186700    2.06254800
 H                 -3.98203500    2.81250100    3.09519800
 C                 -2.64738000    3.11133600    1.44626300
 H                 -2.63976400    2.98459300    0.36369800
 H                 -1.71191600    2.70508800    1.83761100
 H                 -2.65495700    4.18818300    1.65196500
 C                 -5.15382000    2.91084600    1.31006400
 H                 -5.17419600    4.00586900    1.25479500
 H                 -6.07586700    2.59177100    1.80303100
 H                 -5.16035500    2.52959700    0.28720500
 C                 -2.32861200    0.42119100    3.46043300
 H                 -1.45560100    0.47638100    2.80108000
 C                 -2.18098800    1.52487500    4.52084700
 H                 -3.04596300    1.57768500    5.18654100
 H                 -2.02510900    2.51535000    4.08827800
 H                 -1.30566800    1.30321400    5.14387400
 C                 -2.30936900   -0.95721500    4.13810400
 H                 -1.34408000   -1.10654300    4.63632100
 H                 -2.44907600   -1.77301200    3.42530400
 H                 -3.08600600   -1.03158200    4.90540400
 C                 -5.36854300    0.14675200    3.03060700
 H                 -6.08776100    0.49259500    2.27743300
 C                 -5.64896100    0.89519000    4.34390600
 H                 -6.68560800    0.71417400    4.65147500
 H                 -5.51809500    1.97691400    4.26121700
 H                 -5.00298300    0.53386300    5.14978200
 C                 -5.62410200   -1.35594500    3.22341600
 H                 -4.94259900   -1.80077100    3.95277600
 H                 -5.53132000   -1.90926500    2.28819700
 H                 -6.64475100   -1.49705800    3.59889700
 C                  3.32912400   -1.23324000   -3.14184900
 H                  3.68994800   -1.98658900   -3.85032100
 C                  3.83613700    0.13910800   -3.60323700
 H                  3.47154700    0.32148900   -4.62003300
 H                  4.92661700    0.20396800   -3.62904700
 H                  3.45784900    0.94127200   -2.96721900
 C                  1.79277000   -1.27227600   -3.11918700
 H                  1.38597900   -0.54790400   -2.40561300
 H                  1.40422400   -2.26079400   -2.86745300
 H                  1.40988400   -1.00938800   -4.11080500
 C                  5.87910600   -1.60519400   -1.62227200
 H                  5.98808300   -0.51909300   -1.72507300
 C                  6.62298900   -2.03728700   -0.34953800
 H                  6.71254200   -3.12469600   -0.28920800
 H                  6.13269500   -1.68688000    0.56150200
 H                  7.63695400   -1.62392100   -0.37004900
 C                  6.48956700   -2.26952700   -2.86579800
 H                  7.54821900   -1.99416500   -2.92839000
 H                  6.01095600   -1.95396200   -3.79604400
 H                  6.43655700   -3.35946600   -2.80230600
 C                  3.46574700   -3.55815300   -1.30727400
 H                  2.39688600   -3.41702600   -1.10421800
 C                  4.08675100   -4.25292200   -0.08576400
 H                  3.50927500   -5.15349200    0.14835800
 H                  4.09746800   -3.62035600    0.80717300
 H                  5.11468400   -4.56247700   -0.28886400
 C                  3.58889600   -4.43724300   -2.56020100
 H                  4.63105100   -4.59016300   -2.85129200
 H                  3.04540100   -4.02901000   -3.41577900
 H                  3.15986400   -5.42133200   -2.34069200
 C                  4.56337200    0.03633200    3.35152800
 H                  4.44947000    0.49403900    4.33948000
 C                  5.70123000    0.75824500    2.60638800
 H                  6.56471800    0.84130000    3.27460100
 H                  5.43813000    1.76234500    2.26733300
 H                  6.01975700    0.19152800    1.72821300
 C                  4.90135100   -1.44801700    3.54260600
 H                  4.86412200   -1.99546600    2.59533300
 H                  4.23429200   -1.93672500    4.25492200
 H                  5.92151000   -1.53251300    3.93304100
 C                  2.60358200    2.18889800    2.71420200
 H                  2.99580200    2.57913700    1.77142000
 C                  3.36202300    2.88677500    3.85967800
 H                  3.13273900    3.95689800    3.81029500
 H                  4.44531300    2.78583000    3.79271600
 H                  3.04329900    2.53085900    4.84245300
 C                  1.11097100    2.54953800    2.81023200
 H                  0.71175200    2.31303400    3.80060100
 H                  0.49580200    2.04864700    2.06430900
 H                  1.00110200    3.62835100    2.65790100
 C                  1.59728200   -0.49937700    3.62568500
 H                  0.67714500   -0.00748700    3.29703500
 C                  1.80344200   -0.18163500    5.11750100
 H                  0.95517300   -0.58406000    5.68121800
 H                  1.85126800    0.88985100    5.31811500
 H                  2.71059800   -0.64949500    5.51014900
 C                  1.40728400   -2.01091900    3.42304800
 H                  2.31691600   -2.58058600    3.62584200
 H                  1.06226400   -2.26475500    2.42112900
 H                  0.63928300   -2.35701900    4.12226200
173
 Complex [7]3+ (CH2Cl2)
 Os                -3.12941400   -0.66557000    0.12262300
 H                 -4.56022000   -1.09253700   -0.56129500
 H                 -3.74951100   -2.00960100    0.78630300
 H                 -2.25636900   -1.52771900    1.20798400
 Os                 3.01120400   -0.45656000    0.21548100
 H                  4.47769000   -0.57163700    0.84873400
 H                  2.97579400   -2.02949400    0.82941700
 H                  2.14708900   -1.89485500    0.48069500
 P                 -2.56220100   -2.39281300   -1.50199400
 P                 -4.47578900    0.13731500    1.98213300
 P                  4.38153900   -1.62929600   -1.45704900
 P                  2.94812700    0.07098800    2.58052800
 N                  3.53523000    1.54866100   -0.27030000
 N                 -2.37661700    1.83397800   -1.39471900
 N                 -4.51498600    1.57139300   -1.76608400
 C                 -3.46120000    1.00819300   -1.13473800
 C                 -5.89306200    1.09959700   -1.77117200
 H                 -5.94019800    0.13532500   -1.27438600
 H                 -6.23667200    0.99620400   -2.80313700
 H                 -6.52926100    1.82133500   -1.25237500
 C                 -4.13312800    2.74149800   -2.42848000
 C                 -4.89051300    3.62797900   -3.18896900
 H                 -5.95015300    3.46786200   -3.35251600
 C                 -4.22366400    4.72674200   -3.72956200
 H                 -4.77476600    5.44380000   -4.32907700
 C                 -2.85095700    4.91684200   -3.51010400
 H                 -2.35603400    5.77874100   -3.94585400
 C                 -2.09543400    4.02525400   -2.74559400
 H                 -1.03913500    4.20624600   -2.60647800
 C                 -2.75848300    2.92379500   -2.19835100
 C                 -1.14792500    1.43906300   -0.83059300
 C                 -1.22190900    0.23286300   -0.07950300
 C                 -0.01268000   -0.20448400    0.49240600
 H                 -0.00982800   -1.12330900    1.06012200
 C                  1.18951200    0.48964800    0.33938600
 C                  1.19971000    1.73913000   -0.34035900
 C                  0.02788600    2.17960800   -0.96732800
 H                  0.05088700    3.06551100   -1.57967000
 C                  2.50776700    2.41032600   -0.42577600
 C                  2.74346300    3.81281000   -0.57284800
 C                  1.71794000    4.79942000   -0.53550500
 H                  0.69565100    4.51321600   -0.33169600
 C                  2.02182200    6.13172600   -0.70417400
 H                  1.22921800    6.87203600   -0.66206800
 C                  3.35802200    6.55032000   -0.91313700
 H                  3.57434100    7.60432200   -1.05632700
 C                  4.38138700    5.63044700   -0.89618300
 H                  5.41493600    5.94271300   -1.01021900
 C                  4.10397700    4.25354700   -0.70096100
 C                  5.13910500    3.29540700   -0.57619300
 H                  6.17758000    3.60061900   -0.64521100
 C                  4.82677900    1.98644700   -0.33025100
 H                  5.58406400    1.23306700   -0.17632000
 C                 -2.68329100   -1.89030600   -3.30104500
 H                 -2.43917300   -2.80160300   -3.85674700
 C                 -1.66330300   -0.80961500   -3.68242200
 H                 -1.72282100   -0.62489700   -4.76085800
 H                 -0.63356700   -1.09642700   -3.45639000
 H                 -1.87664800    0.13236700   -3.17475100
 C                 -4.10314500   -1.45485300   -3.68742900
 H                 -4.35273000   -0.50070100   -3.22439500
 H                 -4.86918400   -2.18166300   -3.40475800
 H                 -4.15569700   -1.32255500   -4.77368400
 C                 -3.76361900   -3.83962300   -1.36293100
 H                 -4.72102900   -3.30689900   -1.34802600
 C                 -3.64619300   -4.62623900   -0.04713100
 H                 -4.56033400   -5.21194700    0.09786800
 H                 -3.51944300   -3.98694000    0.82874800
 H                 -2.80949800   -5.32850400   -0.08192200
 C                 -3.77776400   -4.81861800   -2.54843900
 H                 -2.84435600   -5.38298200   -2.61927600
 H                 -3.96034000   -4.33379900   -3.50946700
 H                 -4.58562200   -5.54217700   -2.39096000
 C                 -0.78371800   -2.99662800   -1.33069300
 H                 -0.23246100   -2.05172700   -1.38305100
 C                 -0.47447600   -3.64356400    0.02860400
 H                 -0.79270300   -4.68809500    0.05171300
 H                 -0.95040500   -3.12645700    0.86398600
 H                  0.60897100   -3.62962500    0.19550800
 C                 -0.28336400   -3.90359300   -2.46731200
 H                  0.78294300   -4.10775800   -2.30941500
 H                 -0.38504500   -3.45224800   -3.45616200
 H                 -0.79961900   -4.86645300   -2.47279900
 C                 -4.01948500    1.88948000    2.49112300
 H                 -4.52960800    2.02692700    3.45029400
 C                 -2.50643100    2.02405400    2.71783600
 H                 -1.96150600    1.93667900    1.77617600
 H                 -2.11415600    1.26697500    3.40301800
 H                 -2.28848200    3.00766400    3.14801300
 C                 -4.52791500    2.96686300    1.52657700
 H                 -4.28143600    3.95271600    1.93656900
 H                 -5.61140200    2.93305000    1.38753400
 H                 -4.04991300    2.89090200    0.54775800
 C                 -4.07102200   -0.89025600    3.51045000
 H                 -2.98876000   -1.02231800    3.39775900
 C                 -4.33098700   -0.22100600    4.86998100
 H                 -5.38906000    0.00260800    5.02419800
 H                 -3.76166400    0.70098000    5.00631900
 H                 -4.02285800   -0.91277500    5.66233200
 C                 -4.72556500   -2.27935600    3.46787900
 H                 -4.24313900   -2.92878000    4.20655200
 H                 -4.63533100   -2.75946500    2.49042900
 H                 -5.78701500   -2.22177000    3.72420300
 C                 -6.32615500    0.19923300    1.69970900
 H                 -6.39538100    0.94171700    0.89870600
 C                 -7.13020600    0.71876000    2.90189600
 H                 -8.16665000    0.88829600    2.58941500
 H                 -6.74623000    1.66334400    3.29564000
 H                 -7.14877200   -0.01244300    3.71454000
 C                 -6.93143200   -1.10827500    1.16687400
 H                 -7.01850700   -1.86313500    1.95109100
 H                 -6.34461600   -1.53318300    0.34944400
 H                 -7.94060600   -0.90387500    0.79248100
 C                  3.74385900   -0.99215700   -3.10098400
 H                  4.13460900   -1.68649900   -3.85143100
 C                  4.23229700    0.42062600   -3.44871900
 H                  3.90608900    0.66073100   -4.46631100
 H                  5.32018400    0.51530400   -3.42075000
 H                  3.80369800    1.16832100   -2.77817200
 C                  2.20782000   -1.05297100   -3.10154800
 H                  1.79850900   -0.41807200   -2.30377100
 H                  1.82678400   -2.06758500   -2.96831400
 H                  1.82219900   -0.67454300   -4.05380300
 C                  6.23337500   -1.39936300   -1.47427300
 H                  6.32272800   -0.30657100   -1.47946800
 C                  6.93087400   -1.92971800   -0.21153300
 H                  7.04019200   -3.01617300   -0.24322800
 H                  6.40260400   -1.66947700    0.70825500
 H                  7.93598700   -1.49906000   -0.15441500
 C                  6.91559700   -1.94166300   -2.74168100
 H                  7.96910200   -1.64213700   -2.72682300
 H                  6.47515800   -1.55615900   -3.66408700
 H                  6.88337900   -3.03349700   -2.77505600
 C                  3.87469200   -3.44015100   -1.42298800
 H                  2.78824200   -3.35113800   -1.29304700
 C                  4.42464000   -4.19266500   -0.20178100
 H                  3.87453800   -5.13221400   -0.08381700
 H                  4.32557900   -3.62960900    0.73126800
 H                  5.47970600   -4.44234000   -0.33354600
 C                  4.12847300   -4.23274700   -2.71271900
 H                  5.19607800   -4.36304600   -2.90555000
 H                  3.67066500   -3.77063900   -3.59059200
 H                  3.69012400   -5.23077600   -2.60101800
 C                  4.59728600   -0.27993700    3.39254500
 H                  4.45470300    0.08417600    4.41520900
 C                  5.74667900    0.51401600    2.74654300
 H                  6.60694500    0.49934400    3.42367400
 H                  5.50046600    1.55639900    2.53643600
 H                  6.06371200    0.05816600    1.80580900
 C                  4.94132100   -1.77390700    3.45300600
 H                  4.91088500   -2.23655400    2.46246200
 H                  4.27289400   -2.32798400    4.11426500
 H                  5.95983300   -1.88847400    3.83908300
 C                  2.62108400    1.90697500    2.94198900
 H                  3.01021300    2.40475200    2.05158500
 C                  3.37111000    2.48732200    4.15678200
 H                  3.12761400    3.55355500    4.21774400
 H                  4.45533500    2.40778100    4.08374200
 H                  3.05428600    2.02691200    5.09540700
 C                  1.12461900    2.24400100    3.08086800
 H                  0.73935300    1.91574300    4.05052100
 H                  0.50119300    1.80948900    2.30149200
 H                  1.00897200    3.33154200    3.02903200
 C                  1.63084600   -0.86771400    3.53720300
 H                  0.71163900   -0.35249400    3.24114800
 C                  1.80927000   -0.70539600    5.05836800
 H                  0.93781100   -1.14257400    5.55727100
 H                  1.87772000    0.33697700    5.37262400
 H                  2.69591700   -1.23354200    5.41981600
 C                  1.46317900   -2.35055200    3.17707300
 H                  2.36851200   -2.93306900    3.36060800
 H                  1.16372300   -2.49959400    2.14100200
 H                  0.67008800   -2.76932400    3.80581800
173
 Complex [7]4+ (CH2Cl2)
 Os                -3.09044300   -0.46224700    0.16617000
 H                 -4.41627700   -0.96515300   -0.57687900
 H                 -3.08695500   -2.00959200    1.03195700
 H                 -2.31271200   -1.70264900    1.17214100
 Os                 3.11887200   -0.50147000    0.08621200
 H                  4.58302900   -0.76894000    0.69516300
 H                  3.04725200   -2.16802800    0.36952500
 H                  2.27150700   -1.96722000   -0.03784400
 P                 -2.65832200   -1.91774700   -1.72554100
 P                 -4.95590700   -0.29678600    1.81951900
 P                  4.63902900   -1.31928100   -1.66196500
 P                  3.07433100   -0.51229900    2.50584000
 N                  3.60710100    1.56888500    0.07071800
 N                 -2.29646600    2.06192300   -1.12492700
 N                 -4.43517300    1.86160700   -1.52688100
 C                 -3.39701200    1.24925600   -0.92824400
 C                 -5.78955700    1.34516200   -1.66365100
 H                 -5.82317800    0.33649400   -1.26474200
 H                 -6.05613600    1.32617400   -2.72245000
 H                 -6.48829700    1.98782200   -1.12404900
 C                 -4.02913300    3.07244000   -2.09891600
 C                 -4.76009100    4.02040900   -2.81010700
 H                 -5.82095600    3.89433900   -2.99391200
 C                 -4.06153400    5.13476100   -3.27107600
 H                 -4.58952100    5.90224900   -3.82704300
 C                 -2.68523500    5.27978200   -3.02973300
 H                 -2.16956700    6.15664700   -3.40729700
 C                 -1.95537700    4.32589500   -2.31925000
 H                 -0.89492700    4.46383100   -2.15833600
 C                 -2.65277600    3.21177600   -1.84794000
 C                 -1.06842600    1.56839900   -0.63665900
 C                 -1.13635200    0.23581000   -0.15887500
 C                  0.04880300   -0.33104300    0.32376500
 H                  0.04161900   -1.35387400    0.67905400
 C                  1.26122200    0.37484600    0.33445900
 C                  1.26624600    1.73920300   -0.06084400
 C                  0.10628400    2.31776700   -0.59555000
 H                  0.12992100    3.31986300   -0.99076400
 C                  2.56758400    2.42955700    0.06487900
 C                  2.77453200    3.83034500    0.25516100
 C                  1.72931100    4.77242100    0.47756400
 H                  0.70484800    4.44112000    0.57381900
 C                  2.01396400    6.11042900    0.63078900
 H                  1.20614400    6.81228500    0.81088100
 C                  3.34811100    6.58225900    0.57551800
 H                  3.54764900    7.64350500    0.68473900
 C                  4.38796000    5.69475800    0.42464800
 H                  5.41847500    6.03560400    0.42822500
 C                  4.13057600    4.30653300    0.29012000
 C                  5.18007700    3.35925900    0.24527300
 H                  6.21317100    3.68499100    0.29844500
 C                  4.88772800    2.02458400    0.17467000
 H                  5.65349800    1.26517900    0.20113600
 C                 -2.43081400   -1.10786800   -3.39992800
 H                 -2.34484000   -1.99738200   -4.03287300
 C                 -1.13816100   -0.30424500   -3.57032100
 H                 -1.04124300   -0.02634500   -4.62530100
 H                 -0.24835900   -0.87601700   -3.30132200
 H                 -1.15184100    0.61746900   -2.98848300
 C                 -3.64669600   -0.31168500   -3.89402600
 H                 -3.63840000    0.70261000   -3.49730600
 H                 -4.60381300   -0.77779700   -3.64816500
 H                 -3.58965800   -0.23402000   -4.98442800
 C                 -4.14858400   -3.03555600   -2.00095100
 H                 -4.96028700   -2.29815800   -2.02031900
 C                 -4.40483300   -3.99216700   -0.83179800
 H                 -5.41324000   -4.40697800   -0.92470900
 H                 -4.34059700   -3.49425400    0.13571900
 H                 -3.69975500   -4.82679200   -0.84019600
 C                 -4.19079800   -3.79526100   -3.33721400
 H                 -3.39916400   -4.54314400   -3.41323600
 H                 -4.13616500   -3.13703400   -4.20616900
 H                 -5.14847700   -4.32435100   -3.39007000
 C                 -1.07203200   -2.91608300   -1.50559400
 H                 -0.32304000   -2.12096200   -1.44961400
 C                 -0.98213800   -3.74575500   -0.21766300
 H                 -1.68594100   -4.58049800   -0.22364300
 H                 -1.15309800   -3.16573300    0.68909200
 H                  0.02504900   -4.16934700   -0.14730100
 C                 -0.72073500   -3.80898700   -2.71140500
 H                  0.28519200   -4.21359900   -2.55282800
 H                 -0.71087000   -3.27439000   -3.66298200
 H                 -1.40218300   -4.65827500   -2.79406600
 C                 -4.81269300    1.43189600    2.53053300
 H                 -5.35047600    1.38651100    3.48239500
 C                 -3.32725400    1.72604700    2.79376300
 H                 -2.76346000    1.67716300    1.85256400
 H                 -2.87816900    1.02440300    3.50260200
 H                 -3.20712800    2.73657000    3.19771600
 C                 -5.45562400    2.53389800    1.68390200
 H                 -5.37687200    3.47783400    2.23435400
 H                 -6.51700400    2.35700100    1.49575600
 H                 -4.94489600    2.66970600    0.73002200
 C                 -4.48664900   -1.40751000    3.27513200
 H                 -3.39229100   -1.33623300    3.25900000
 C                 -4.95963500   -0.93243900    4.65897500
 H                 -6.04785000   -0.91006300    4.74234500
 H                 -4.57055000    0.05284300    4.92347700
 H                 -4.58620500   -1.63989500    5.40758800
 C                 -4.86679800   -2.87755500    3.04734500
 H                 -4.42394200   -3.48559800    3.84314900
 H                 -4.50392300   -3.27222300    2.09459700
 H                 -5.94948400   -3.02051600    3.08507600
 C                 -6.74500400   -0.51985000    1.34060300
 H                 -6.93143800    0.36802000    0.72894600
 C                 -7.68618900   -0.46246400    2.55447900
 H                 -8.71924600   -0.41763400    2.19438900
 H                 -7.51328600    0.41811200    3.17894700
 H                 -7.58923100   -1.35534000    3.17700400
 C                 -7.01720300   -1.75498700    0.47377200
 H                 -6.85941100   -2.68672400    1.02109000
 H                 -6.39267700   -1.77429300   -0.42186500
 H                 -8.06304200   -1.73302800    0.15016200
 C                  4.06009700   -0.36759500   -3.17006800
 H                  4.56751300   -0.82807400   -4.02327800
 C                  4.43214200    1.12227400   -3.12030400
 H                  4.23174600    1.56376100   -4.10222500
 H                  5.48446800    1.29923700   -2.88728900
 H                  3.82592400    1.65582100   -2.38605100
 C                  2.54121500   -0.53731500   -3.32730700
 H                  2.01741200   -0.21189000   -2.41618600
 H                  2.25108800   -1.56851100   -3.54245900
 H                  2.18088500    0.08717500   -4.15137000
 C                  6.48027600   -1.03899700   -1.53205500
 H                  6.53044300   -0.00205400   -1.18469300
 C                  7.15142300   -1.93892700   -0.48307700
 H                  7.33813100   -2.93655000   -0.88738300
 H                  6.56164600   -2.04811600    0.42842500
 H                  8.11929600   -1.50708400   -0.20937700
 C                  7.22843200   -1.12378200   -2.87301800
 H                  8.27662800   -0.85695200   -2.70031700
 H                  6.83477400   -0.43962900   -3.62798600
 H                  7.20930200   -2.13720500   -3.28032300
 C                  4.21579100   -3.11238400   -2.02742800
 H                  3.11957000   -3.06717400   -2.03845200
 C                  4.62274900   -4.08616200   -0.91088200
 H                  4.09864300   -5.03578400   -1.06209000
 H                  4.37208900   -3.72331200    0.08946600
 H                  5.69374400   -4.29483800   -0.93137400
 C                  4.68849900   -3.62579300   -3.39579900
 H                  5.77691000   -3.71487800   -3.43745100
 H                  4.36044200   -2.99318400   -4.22403500
 H                  4.27042100   -4.62541200   -3.55772700
 C                  4.70428300   -1.07136900    3.23204100
 H                  4.56120800   -0.92215100    4.30723800
 C                  5.88024300   -0.19464700    2.76700900
 H                  6.74265700   -0.39612200    3.41047800
 H                  5.67301500    0.87665600    2.80486100
 H                  6.17662200   -0.43515300    1.74317800
 C                  5.00405000   -2.55450300    2.98397000
 H                  4.99264400   -2.79288800    1.91697300
 H                  4.29912200   -3.21148000    3.49652000
 H                  6.00607000   -2.78211400    3.36243500
 C                  2.78405600    1.21196100    3.24827600
 H                  3.19896500    1.88356500    2.49521000
 C                  3.52790800    1.49004800    4.56969000
 H                  3.30003600    2.51925100    4.86705100
 H                  4.61131000    1.41148100    4.48377500
 H                  3.19781900    0.83458500    5.37851900
 C                  1.29380300    1.54694500    3.43307700
 H                  0.87611100    1.01516800    4.29315900
 H                  0.68545700    1.31996000    2.55781700
 H                  1.20312300    2.62004200    3.63027700
 C                  1.71761000   -1.60463300    3.21505700
 H                  0.81810100   -1.00909800    3.02809900
 C                  1.86941800   -1.78980200    4.73686400
 H                  0.98326700   -2.31382000    5.11080800
 H                  1.94314800   -0.84403800    5.27586700
 H                  2.74182700   -2.40008300    4.98561600
 C                  1.52623100   -2.96638700    2.52971700
 H                  2.43083600   -3.57820400    2.55128200
 H                  1.19924400   -2.87106200    1.49511200
 H                  0.74550500   -3.51663200    3.06552400
